# Supplementary material for: Local Pair Natural Orbital-Based Coupled-Cluster Theory through Full Quadruples (DLPNO–CCSDTQ)
Source: J Chem Theory Comput. 2026 Mar 6;22(6):2825–45. doi: 10.1021/acs.jctc.5c01910 (PMC13019630; doi:10.1021/acs.jctc.5c01910)
Supplement: Supplementary file 1 [file ct5c01910_si_001.zip]

Archive with 23 entries (21 files):
- dlpno_ccsdtq_si/
- __MACOSX/._dlpno_ccsdtq_si
- dlpno_ccsdtq_si/.DS_Store
- __MACOSX/dlpno_ccsdtq_si/._.DS_Store
- dlpno_ccsdtq_si/DLPNO-CCSDTQ Paper Results.xlsx
- __MACOSX/dlpno_ccsdtq_si/._DLPNO-CCSDTQ Paper Results.xlsx
- dlpno_ccsdtq_si/geometries/
- dlpno_ccsdtq_si/geometries/hcn.xyz
- __MACOSX/dlpno_ccsdtq_si/geometries/._hcn.xyz
- dlpno_ccsdtq_si/geometries/watercluster_sphere.xyz
- __MACOSX/dlpno_ccsdtq_si/geometries/._watercluster_sphere.xyz
- dlpno_ccsdtq_si/geometries/benzene_sandwich.xyz
- __MACOSX/dlpno_ccsdtq_si/geometries/._benzene_sandwich.xyz
- dlpno_ccsdtq_si/geometries/watercluster_552p5.xyz
- __MACOSX/dlpno_ccsdtq_si/geometries/._watercluster_552p5.xyz
- dlpno_ccsdtq_si/geometries/ch2oo.zmat
- __MACOSX/dlpno_ccsdtq_si/geometries/._ch2oo.zmat
- dlpno_ccsdtq_si/geometries/hcno.xyz
- __MACOSX/dlpno_ccsdtq_si/geometries/._hcno.xyz
- dlpno_ccsdtq_si/geometries/adamantane.xyz
- __MACOSX/dlpno_ccsdtq_si/geometries/._adamantane.xyz
- dlpno_ccsdtq_si/geometries/hcooh.zmat
- __MACOSX/dlpno_ccsdtq_si/geometries/._hcooh.zmat
