# Supplementary material for: Local Pair Natural Orbital-Based Coupled-Cluster Theory through Full Quadruples (DLPNO–CCSDTQ)
Source: J Chem Theory Comput. 2026 Mar 6;22(6):2825–45. doi: 10.1021/acs.jctc.5c01910 (PMC13019630; doi:10.1021/acs.jctc.5c01910)
Supplement: Supplementary file 1 [file ct5c01910_si_001.zip › dlpno_ccsdtq_si/DLPNO-CCSDTQ Paper Results.xlsx]

## Sheet: Relative Energies
System	SCF	MP2	CCSD	CCSD(T)	CCSDT	CCSDT(Q)	CCSDTQ	Notes
HCNO/cc-pVDZ	-167.644	-168.135	-168.134	-168.156	-168.156	-168.159	-168.158
HCN/cc-pVDZ	-92.8833	-93.1674	-93.1766	-93.1885	-93.1886	-93.19	-93.1899
O(3P) (non-DLPNO)	-74.7922	-74.8941	-74.9092	-74.91	-74.9101	-74.9101	-74.9101	from doi.org/10.1039/D4CP02700K
dE (kcal/mol)	19.7723	-46.2447	-30.2365	-36.1632	-35.9408	-36.8945	-36.6495
Focal Point Increment		-66.017	16.0081	-5.9267	0.222422	-0.95365	0.244929
System (Criegee)	SCF	MP2	CCSD	CCSD(T)	CCSDT	CCSDT(Q)	CCSDTQ	Notes
CH2OO/cc-pVDZ (Eh)	-188.564	-189.074	-189.097	-189.12	-189.121	-189.125	-189.123
HCOOH/cc-pVDZ (Eh)	-188.782	-189.281	-189.294	-189.309	-189.309	-189.311	-189.311
HCOOH atomization energy (kJ/mol)	-370.98	-370.98	-370.98	-370.98	-370.98	-370.98	-370.98	(From ATcT)
dE (kcal/mol)	47.7773	41.299	34.5221	29.8027	29.633	28.2494	28.9306
Focal Point Increment		-6.47832	-6.77686	-4.71941	-0.169734	-1.38359	0.681243
System (Benzene Sandwich)	SCF	MP2	CCSD	CCSD(T)	CCSDT	CCSDT(Q)	CCSDTQ	Notes
Dimer/cc-pVDZ (Eh)	-461.44	-463.012	-463.089	-463.161	-463.162	-463.167	-463.167
Monomer A/cc-pVDZ (Eh)	-230.723	-231.505	-231.545	-231.581	-231.581	-231.584	-231.584
Monomer B/cc-pVDZ (Eh)	-230.723	-231.505	-231.545	-231.581	-231.581	-231.584	-231.584
dE (kcal/mol)	3.65868	-1.02321	0.706117	0.206173	0.256775	0.203105	0.105962
Focal Point Increment		-4.68189	1.72932	-0.499944	0.0506026	-0.05367	-0.0971438
System (Watercluster)	SCF	MP2	CCSD	CCSD(T)	CCSDT	CCSDT(Q)	CCSDTQ	Notes
Sphere/cc-pVDZ (Eh)	-1292.73	-1296.29	-1296.42	-1296.49	-1296.49	-1296.5	-1296.5
522'5/cc-pVDZ (Eh)	-1292.73	-1296.29	-1296.42	-1296.49	-1296.49	-1296.5	-1296.5
dE (kcal/mol)	-0.404119	-3.23587	-2.71629	-3.0692	-3.05417	-3.06985	-3.07087
Focal Point Increment		-2.83175	0.519585	-0.35291	0.0150247	-0.0156815	-0.00101697

## Sheet: ClF + F2 -> ClF3
Psi4 DLPNO (DZ)	SCF	MP2	CCSD	CCSD(T)	CCSDT	CCSDT(Q)	CCSDTQ	QNOs (Min-Max)	Canonical Virtual MOs
ClF3	-757.509	-758.252	-758.262	-758.281	-758.282	-758.285	-758.284	15 (8-23)	38
ClF	-558.844	-559.17	-559.187	-559.194	-559.194	-559.195	-559.195	14 (9-19)	19
F2	-198.686	-199.08	-199.089	-199.098	-199.098	-199.1	-199.1	13 (9-18)	19
dE (kcal/mol)	12.981	-1.10867	8.67242	6.69818	6.47663	6.37141	6.4734
Increment						-0.105219	0.101992
CFOUR Canonical (DZ)	SCF	MP2	CCSD	CCSD(T)	CCSDT	CCSDT(Q)	CCSDTQ
ClF3	-757.509	-758.252	-758.261	-758.28	-758.281	-758.284	-758.283
ClF	-558.844	-559.17	-559.187	-559.193	-559.194	-559.195	-559.195
F2	-198.686	-199.08	-199.088	-199.098	-199.098	-199.099	-199.099
dE (kcal/mol)	12.981	-1.02196	8.78342	6.80361	6.71383	6.62138	6.69121
Increment						-0.0924491	0.0698241
Psi4 DLPNO (aDZ)	SCF	MP2	CCSD	CCSD(T)	CCSDT	CCSDT(Q)	CCSDTQ	QNOs (Min-Max)	Canonical Virtual MOs
ClF3	-757.559	-758.38	-758.385	-758.414	-758.415	-758.418	-758.417	20 (12-29)	74
ClF	-558.861	-559.218	-559.234	-559.244	-559.245	-559.246	-559.246	21 (15-28)	37
F2	-198.699	-199.127	-199.134	-199.147	-199.148	-199.15	-199.149	20 (15-27)	37
dE (kcal/mol)	0.287557	-21.8993	-10.4831	-13.6539	-13.7999	-13.8156	-13.7531
Increment						-0.0157233	0.0625469
CFOUR Canonical (aDZ)	SCF	MP2	CCSD	CCSD(T)	CCSDT	CCSDT(Q)	CCSDTQ
ClF3	-757.559	-758.38	-758.385	-758.413	-758.414	-758.417	-758.417
ClF	-558.861	-559.218	-559.234	-559.244	-559.244	-559.246	-559.245
F2	-198.699	-199.127	-199.134	-199.147	-199.147	-199.149	-199.149
dE (kcal/mol)	0.287541	-21.7993	-10.6662	-13.888	-13.8298	-13.8457	-13.7761
Increment						-0.0159079	0.0695939

## Sheet: Adamantane
Psi4 DLPNO (DZ)	SCF	MP2	CCSD	CCSD(T)	CCSDT	CCSDT(Q)	CCSDTQ	QNOs (Min-Max)	Canonical Virtual MOs
C10H16 (Adamantane)	-388.052	-389.455	-389.555	-389.608	-389.61	-389.613	-389.613	15 (8-28)	182
Absolute Energy Increment (kcal/mol)						-1.83014	-0.337377

## Sheet: Convergence Test
T_CUT_QNO (HCN)	CCSDTQ Correlation Energy	Error (Eh)	Time per Iteration (s)	Average QNOs	Min QNOs	Max QNOs	Max Possible
1e-05	-0.306449	-1.96498e-05	3	17	15	20	26
3.33e-06	-0.306433	-3.7154e-06	4	20	17	24	26
1e-06	-0.306421	8.20986e-06	5	22	19	26	26
3.33e-07	-0.306427	2.06005e-06	7	24	21	26	26
1e-07	-0.306428	1.23806e-06	7	25	23	26	26
0	-0.306428	6.07957e-07	8	26	26	26	26
Reference (Allen 2024)	-0.306429
