# Supplementary material for: Local Pair Natural Orbital-Based Coupled-Cluster Theory through Full Quadruples (DLPNO–CCSDTQ)
Source: J Chem Theory Comput. 2026 Mar 6;22(6):2825–45. doi: 10.1021/acs.jctc.5c01910 (PMC13019630; doi:10.1021/acs.jctc.5c01910)
Supplement: Supplementary file 1 [file ct5c01910_si_001.zip › dlpno_ccsdtq_si/geometries/hcn.xyz]

3
AE-CCSDTQ(P)/CBS + MVD1 optimized geometry from doi.org/10.1039/D4CP02700K
H 0.0000 0.0000 0.00000
C 0.0000 0.0000 1.06491
N 0.0000 0.0000 2.21798
