# Supplementary material for: Local Pair Natural Orbital-Based Coupled-Cluster Theory through Full Quadruples (DLPNO–CCSDTQ)
Source: J Chem Theory Comput. 2026 Mar 6;22(6):2825–45. doi: 10.1021/acs.jctc.5c01910 (PMC13019630; doi:10.1021/acs.jctc.5c01910)
Supplement: Supplementary file 1 [file ct5c01910_si_001.zip › dlpno_ccsdtq_si/geometries/benzene_sandwich.xyz]

12
from doi.org/10.1063/1.3659142
C       1.000000     0.000000    -0.391500
C       1.000000     1.205074     0.304250
C       1.000000     1.205074     1.695750
C       1.000000     0.000000     2.391500
C       1.000000    -1.205074     1.695750
C       1.000000    -1.205074     0.304250
H       1.000000     0.000000    -1.471500
H       1.000000     2.140382    -0.235750
H       1.000000     2.140382     2.235750
H       1.000000     0.000000     3.471500
H       1.000000    -2.140382     2.235750
H       1.000000    -2.140382    -0.235750
C       4.900000     0.000000    -0.391500
C       4.900000    -1.205074     0.304250
C       4.900000    -1.205074     1.695750
C       4.900000     0.000000     2.391500
C       4.900000     1.205074     1.695750
C       4.900000     1.205074     0.304250
H       4.900000     0.000000    -1.471500
H       4.900000    -2.140382    -0.235750
H       4.900000    -2.140382     2.235750
H       4.900000     0.000000     3.471500
H       4.900000     2.140382     2.235750
H       4.900000     2.140382    -0.235750
