# Supplementary material for: Local Pair Natural Orbital-Based Coupled-Cluster Theory through Full Quadruples (DLPNO–CCSDTQ)
Source: J Chem Theory Comput. 2026 Mar 6;22(6):2825–45. doi: 10.1021/acs.jctc.5c01910 (PMC13019630; doi:10.1021/acs.jctc.5c01910)
Supplement: Supplementary file 1 [file ct5c01910_si_001.zip › dlpno_ccsdtq_si/geometries/watercluster_552p5.xyz]

51
552'5 structure from doi.org/10.1021/jz101245s
O             1.00002570    -1.68504021     1.24971679
H             1.95639597    -1.57555897     1.12031328
H             0.71673259    -0.84030994     1.67225487
O             0.10582977     0.96681975    -3.91326708
H             0.50352659     0.06230935    -3.80593310
H            -0.11373427     1.05786988    -4.84485497
O             3.63077791    -0.61334960     0.73297375
H             3.33446507     0.25068907     1.14153874
H             4.43077081    -0.86120053     1.20663748
O             2.68979994     1.59094688     1.80615925
H             2.39316671     2.27076988     1.17280569
H             1.86962531     1.32639082     2.26173824
O            -2.00735203    -0.51447528     3.72619738
H            -2.27439390    -0.68599350     4.63348469
H            -1.83594713    -1.40107823     3.31466997
O            -3.41140835     1.14694039     1.83547135
H            -2.69996068     1.72927251     1.52969308
H            -3.01259751     0.62344806     2.55040480
O            -3.83671182    -0.48044961    -0.35833278
H            -3.22948542    -0.04293351    -0.97769599
H            -3.79544632     0.08712588     0.44164302
O             3.54188686    -0.27764817    -1.97887839
H             4.41427271    -0.40868076    -2.36193274
H             3.65230699    -0.43550272    -1.01421805
O            -0.98570342     2.13335574     0.52910776
H            -0.24558457     2.72468957     0.30531474
H            -1.15177448     1.61524957    -0.28998096
O            -2.78455538    -2.85517293     0.02330747
H            -3.25737051    -1.98194681    -0.10045178
H            -3.41428724    -3.53716650    -0.22737305
O            -0.39840338    -1.92544746    -1.07648429
H            -1.18904279    -2.43952880    -0.82593059
H             0.13828434    -1.86674216    -0.25394718
O             2.16358463     2.20004109    -2.40791946
H             2.70247417     1.40028054    -2.28239180
H             1.44135877     1.91547293    -2.99600825
O            -1.50059737     0.53573393    -1.62974782
H            -1.06827908    -0.32547629    -1.43750219
H            -1.12739597     0.80410492    -2.48789120
O             0.17049004     0.61256999     2.43782705
H            -0.30590201     1.14889400     1.75976571
H            -0.50861366     0.34664301     3.08497893
O            -1.38081270    -2.77734120     2.45852994
H            -0.47125723    -2.67678314     2.13669253
H            -1.91705080    -2.89329527     1.65153122
O             1.21336533    -1.36198141    -3.28167867
H             2.05097784    -1.13832102    -2.84319743
H             0.65870787    -1.74076478    -2.57393135
O             1.52372983     3.33643095    -0.09439803
H             1.75331830     2.95638446    -0.98271682
H             1.73452448     4.27318607    -0.15246025
