# Supplementary material for: Local Pair Natural Orbital-Based Coupled-Cluster Theory through Full Quadruples (DLPNO–CCSDTQ)
Source: J Chem Theory Comput. 2026 Mar 6;22(6):2825–45. doi: 10.1021/acs.jctc.5c01910 (PMC13019630; doi:10.1021/acs.jctc.5c01910)
Supplement: Supplementary file 1 [file ct5c01910_si_001.zip › dlpno_ccsdtq_si/geometries/ch2oo.zmat]

C
H 1 r2
H 1 r3 2 a3
O 1 r4 2 a4 3 d4
O 4 r5 1 a5 2 d5

r2   =        1.079027901550696
r3   =        1.081862857915419
a3   =      126.475069988637856
r4   =        1.271319052683513
a4   =      114.872427469489878
d4   =     -180.000000000000000
r5   =        1.340806962236144
a5   =      117.998061581919274
d5   =     -180.000000000000000
