# Supplementary material for: Local Pair Natural Orbital-Based Coupled-Cluster Theory through Full Quadruples (DLPNO–CCSDTQ)
Source: J Chem Theory Comput. 2026 Mar 6;22(6):2825–45. doi: 10.1021/acs.jctc.5c01910 (PMC13019630; doi:10.1021/acs.jctc.5c01910)
Supplement: Supplementary file 1 [file ct5c01910_si_001.zip › dlpno_ccsdtq_si/geometries/adamantane.xyz]

26
# Adamantane MP2/TZ from NIST https://cccbdb.nist.gov/
C       0.8853030       0.8853030        0.8853030
C      -0.8853030      -0.8853030        0.8853030
C      -0.8853030       0.8853030       -0.8853030
C       0.8853030      -0.8853030       -0.8853030
C       0.0000000       0.0000000        1.7665140
C       0.0000000       0.0000000       -1.7665140
C       0.0000000       1.7665140        0.0000000
C       0.0000000      -1.7665140        0.0000000
C       1.7665140       0.0000000        0.0000000
C      -1.7665140       0.0000000        0.0000000
H       1.5160440       1.5160440        1.5160440
H      -1.5160440      -1.5160440        1.5160440
H      -1.5160440       1.5160440       -1.5160440
H       1.5160440      -1.5160440       -1.5160440
H       2.4144820      -0.6229530        0.6229530
H       2.4144820       0.6229530       -0.6229530
H      -2.4144820      -0.6229530       -0.6229530
H      -2.4144820       0.6229530        0.6229530
H      -0.6229530       2.4144820        0.6229530
H       0.6229530       2.4144820       -0.6229530
H       0.6229530      -2.4144820        0.6229530
H      -0.6229530      -2.4144820       -0.6229530
H      -0.6229530       0.6229530        2.4144820
H       0.6229530      -0.6229530        2.4144820
H       0.6229530       0.6229530       -2.4144820
H      -0.6229530      -0.6229530       -2.4144820
