# Supplementary material for: Local Pair Natural Orbital-Based Coupled-Cluster Theory through Full Quadruples (DLPNO–CCSDTQ)
Source: J Chem Theory Comput. 2026 Mar 6;22(6):2825–45. doi: 10.1021/acs.jctc.5c01910 (PMC13019630; doi:10.1021/acs.jctc.5c01910)
Supplement: Supplementary file 1 [file ct5c01910_si_001.zip › dlpno_ccsdtq_si/geometries/hcooh.zmat]

O
C 1 r2
H 2 r3 1 a3
O 2 r4 1 a4 3 d4
H 4 r5 2 a5 1 d5

r2   =        1.200069499639267
r3   =        1.093095161231439
a3   =      125.155377286067321
r4   =        1.343878677897806
a4   =      124.890785822723359
d4   =      180.000000000000000
r5   =        0.967461099646841
a5   =      106.655375406324978
d5   =        0.000000000000000
